# Supplementary material for: Antimicrobial Stewardship Strategies Including Point-of-Care Testing (POCT) for Pediatric Patients with Upper-Respiratory-Tract Infections in Primary Care: A Systematic Review of Economic Evaluations
Source: Antibiotics (Basel). 2022 Aug 22;11(8):1139. doi: 10.3390/antibiotics11081139 (PMC9404955; doi:10.3390/antibiotics11081139)
Supplement: Supplementary file 1 [file antibiotics-11-01139-s001.zip]

Archive with 1 entries (1 files):
- antibiotics-1861715-supplementary.pdf
